# Supplementary material for: Comprehensive computational analysis via Adverse Outcome Pathways and Aggregate Exposure Pathways in exploring synergistic effects from radon and tobacco smoke on lung cancer
Source: Front Public Health. 2025 Jul 31;13:1571290. doi: 10.3389/fpubh.2025.1571290 (PMC12350471; doi:10.3389/fpubh.2025.1571290)
Supplement: Supplementary file 2 [file Table_1.xlsx]

## Sheet: Table 1
N° KER	KE leads to KE		Cs	Link
KER 1	Deposition of Energy	DNA double-strand breaks (DSB)	★★★★★	734
KER 2	Deposition of Energy	Reactive oxygen species (ROS)	★★★★	431
KER 3	AhR activation	CYP activation	★★★★★	82
	CYP activation	DNA adducts (bulky)	★★★★★	25
KER 4	CYP activation	Reactive oxygen species (ROS)	★★★★	32
KER 5	Reactive oxygen species (ROS)	Oxidative DNA damage	★★★★★	1183
KER 6	DNA damage	Inadequate DNA repair (overwhelmed)	★★★	36
KER 7	Inadequate DNA repair (overwhelmed)	Mutations (genetic alterations)	★★★★	68
	DNA damage	Mutations (genetic alterations)	★★★★★	4454
KER 8	Mutations (genetic alterations)	Altered gene expression /	★★★★★	1772
		protein expression & function
KER 9	Epigenetic changes	Altered gene expression /	★★★★	543
		protein expression & function
KER 10	Altered gene expression / protein expression & function	Cell cycle alteration / Checkpoint failure	★★★★	190
		Decreased apoptosis	★★★	58
		Increased proliferation	★★★	52
	Mutations (genetic alterations)	Cell cycle alteration / Checkpoint failure	★★★★	163
		Decreased apoptosis	★★★★	404
		Increased proliferation	★★★★	719
KER 11	Cell cycle alteration /	Increased proliferation	★★★★	47
	Checkpoint failure
	Increased proliferation	Lung cancer | NSCLC | SCLC	★★★★	275
KER 12	Decreased apoptosis	Lung cancer | NSCLC | SCLC	★★★★	295
Indirect KER (non-adjacent)	Epigenetic changes	DNA damage	★★★★	262
Other relevant non-adjacent KERs	TP53 mutation	Lung cancer | NSCLC | SCLC	★★★★	589
	KRAS mutation		★★★★★	1040
	EGFR mutation		★★★★★	4593
	Mutations (genetic alterations)		★★★★★	12221
	Epigenetic changes		★★★★	611
