# Supplementary material for: Comprehensive computational analysis via Adverse Outcome Pathways and Aggregate Exposure Pathways in exploring synergistic effects from radon and tobacco smoke on lung cancer
Source: Front Public Health. 2025 Jul 31;13:1571290. doi: 10.3389/fpubh.2025.1571290 (PMC12350471; doi:10.3389/fpubh.2025.1571290)
Supplement: Supplementary file 4 [file Table_3.xlsx]

## Sheet: Table_1-CompleteTerms
N° KER	KE leads to KE		Cs	Link
KER 1	Alpha particles | Deposition of Energy | Ionizing radiation	DNA double-strand breaks | DSB	★★★★★	734
KER 2	Alpha particles | Deposition of Energy | Ionizing radiation	ROS | Reactive oxygen species	★★★★	431
KER 3	AhR activation | AhR induction	CYP activation | CYP induction | CYP1A1 activation | CYP1B1 activation	★★★★★	82
	CYP activation | CYP induction | CYP1A1 activation | CYP1B1 activation	DNA adducts | DNA bulky adducts	★★★★★	25
KER 4	CYP activation | CYP induction | CYP1A1 activation | CYP1B1 activation	ROS | Reactive oxygen species	★★★★	32
KER 5	ROS | Reactive oxygen species	Oxidative DNA damage	★★★★★	1183
KER 6	DNA damage	DNA repair error | Inadequate DNA repair | Inneficient DNA repair | Overwhelmed DNA repair	★★★	36
KER 7	DNA repair error | Inadequate DNA repair | Inneficient DNA repair | Overwhelmed DNA repair	Genetic alteration | Mutations	★★★★	68
	DNA damage	Genetic alteration | Mutations	★★★★★	4454
KER 8	Genetic alteration | Mutations	Altered gene expression | Altered protein expression | Altered protein function	★★★★★	1772
KER 9	Epigenetic changes | Epigenetic modifications | Hypermethylation | Hypomethylation	Altered gene expression | Altered protein expression | Altered protein function	★★★★	543
KER 10	Altered gene expression | Altered protein expression | Altered protein function	Cell cycle alteration | Cell cycle disrupted | Checkpoint failure	★★★★	190
	Altered gene expression | Altered protein expression | Altered protein function	Apoptosis failure | Apoptosis resistance | Decreased apoptosis | Reduced apoptosis	★★★	58
	Altered gene expression | Altered protein expression | Altered protein function	Abnormal proliferation | Increased proliferation | Uncontrolled proliferation	★★★	52
	Genetic alteration | Mutations	Abnormal proliferation | Increased proliferation | Uncontrolled proliferation	★★★★	719
	Genetic alteration | Mutations	Apoptosis failure | Apoptosis resistance | Decreased apoptosis | Reduced apoptosis	★★★★	404
	Genetic alteration | Mutations	Cell cycle alteration | Cell cycle disrupted | Checkpoint failure	★★★★	163
KER 11	Cell cycle alteration | Cell cycle disrupted | Checkpoint failure	Abnormal proliferation | Increased proliferation | Uncontrolled proliferation	★★★★	47
	Abnormal proliferation | Increased proliferation | Uncontrolled proliferation	Lung cancer | NSCLC | SCLC	★★★★	275
KER 12	Apoptosis failure | Apoptosis resistance | Decreased apoptosis | Reduced apoptosis	Lung cancer | NSCLC | SCLC	★★★★	295
KER 13	Epigenetic changes | Epigenetic modifications | Hypermethylation | Hypomethylation	DNA damage	★★★★	262
Indirect KERs (non-adjacent)	P53 mutation | TP53 mutation	Lung cancer | NSCLC | SCLC	★★★★	589
	K-RAS mutation | KRAS mutation	Lung cancer | NSCLC | SCLC	★★★★★	1040
	EGFR mutation	Lung cancer | NSCLC | SCLC	★★★★★	4593
	Genetic alteration | Mutations	Lung cancer | NSCLC | SCLC	★★★★★	12221
	Epigenetic changes | Epigenetic modifications | Hypermethylation | Hypomethylation	Lung cancer | NSCLC | SCLC	★★★★	611
